# Supplementary material for: Current status of mesenchymal stem cell therapy for immune/inflammatory lung disorders: Gleaning insights for possible use in COVID‐19
Source: Stem Cells Transl Med. 2020 Jun 11;9(10):1163–73. doi: 10.1002/sctm.20-0186 (PMC7300965; doi:10.1002/sctm.20-0186)
Supplement: Supplementary file 1 — Supplementary Table S1 List of current MSC clinical trials for immune/inflammatory lung diseases. [file SCT3-9-1163-s001.xlsx]

## Sheet: 工作表1
Disease	NCT Number	Title	Acronym	Status	Study Results	Conditions	Interventions	Source MSCs	Auto/Allo?	Delivery	Outcome Measures	Sponsor/Collaborators	Gender	Age	Phases	Enrollment	Funded Bys	Study Type	Study Designs	Start Date	Primary Completion Date	Completion Date	First Posted	Last Update Posted	Locations	Study Documents	URL
Asthma	NCT02192736	Safety and Feasibility Study of Intranasal Mesenchymal Trophic Factor (MTF) for Treatment of Asthma		Active, not recruiting	No Results Available	Asthma	Biological: Trophic factors from umbilical cord mesenchymal stem cells	UCMSC-CM	Allogeneic	Intra-nasal	Number of patients with adverse events|Number of patients with a change in pulmonary function from baseline as measured by Forced Expiratory Volume (FEV1) following American Thoracic Society (ATS) guidelines|Number of patients with a change in pulmonary function from baseline as measured by Forced Vital Capacity (FVC) following American Thoracic Society (ATS) guidelines|Number of patients with a …	Translational Biosciences	All	21 Years to 60 Years ? (Adult)	Phase 1|Phase 2	20	Industry	Interventional	Intervention Model: Single Group Assignment|Masking: None (Open Label)|Primary Purpose: Treatment	2014-07-01	2020-04-01	2020-10-01	2014-07-17	2018-06-26	Punta Pacifica Hospital, Panama City, Panama		https://ClinicalTrials.gov/show/NCT02192736
Asthma	NCT03137199	Allogeneic Human Cells (hMSC) Via Intravenous Delivery in Patients With Mild Asthma	ASTEC	Active, not recruiting	No Results Available	Asthma	Biological: hMSCs	BMMSCs	Allogeneic	IV	Number of Participant with treatment emergent serious adverse events|Difference in lung function|Decrease in peripheral eosinophilia|Difference in subject reported dyspnea and quality of life assessments|Death from any cause	Marilyn Glassberg|University of Miami	All	18 Years to 65 Years ? (Adult, Older Adult)	Phase 1	6	Other	Interventional	Allocation: Non-Randomized|Intervention Model: Sequential Assignment|Masking: None (Open Label)|Primary Purpose: Treatment	2017-06-22	2020-11-01	2021-05-01	2017-05-02	2020-01-02	University of Miami Miller School of Medicine, Miami, Florida, United States		https://ClinicalTrials.gov/show/NCT03137199
IPF	NCT01385644	A Study to Evaluate the Potential Role of Mesenchymal Stem Cells in the Treatment of Idiopathic Pulmonary Fibrosis	MSC in IPF	Completed	Has Results	Idiopathic Pulmonary Fibrosis	Other: Placental MSC	PMSCs	Allogeneic	IV	Number of Participants Who Demonstrated Acute Adverse Events Following Infusion|Percentage Change in Lung Function as Assessed by FVC Compared to Baseline|Percentage Change in 6 Minute Walk Distance Compared to Baseline|Percentage Change in Lung Function as Assessed by DLCO Compared to Baseline	The Prince Charles Hospital|Mater Medical Research Institute	All	40 Years to 80 Years ? (Adult, Older Adult)	Phase 1	8	Other	Interventional	Allocation: Non-Randomized|Intervention Model: Single Group Assignment|Masking: None (Open Label)|Primary Purpose: Treatment	2010-10-01	2013-05-01	2013-05-01	2011-06-30	2015-12-29	The Prince Charles Hospital, Brisbane, Queensland, Australia		https://ClinicalTrials.gov/show/NCT01385644
IPF	NCT01919827	Study of Autologous Mesenchymal Stem Cells to Treat Idiopathic Pulmonary Fibrosis	CMM/FPI	Completed	No Results Available	Idiopathic Pulmonary Fibrosis	Biological: Endobronchial infusion of adult mesenchymal stem cells|Biological: Autologous mesenchymal stem cells derived from bone marrow	BMMSCs	Autologous	Endobronchial infusion	Number of participants with adverse side effects.|Efficacy of the infusion of mesenchymal stem cells in stopping the fall in pulmonary function in patients with mild to moderate IPF	Clinica Universidad de Navarra, Universidad de Navarra	All	30 Years to 80 Years ? (Adult, Older Adult)	Phase 1	17	Other	Interventional	Intervention Model: Single Group Assignment|Masking: None (Open Label)|Primary Purpose: Treatment	2013-03-01	2018-05-01	2018-05-01	2013-08-09	2018-05-03	Servicio de Neumolog穩a, Cl穩nica Universidad de Navarra, Pamplona, Navarra, Spain|Servicio de Neumolog穩a. Hospital Universitario de Salamanaca, Salamanca, Spain		https://ClinicalTrials.gov/show/NCT01919827
IPF	NCT02013700	Allogeneic Human Cells (hMSC)in Patients With Idiopathic Pulmonary Fibrosis Via Intravenous Delivery (AETHER)	AETHER	Completed	No Results Available	Idiopathic Pulmonary Fibrosis (IPF)	Biological: Allogeneic Adult Human Mesenchymal Stem Cells (hMSCs)|Biological: matched placebo	Unspecified	Allogeneic	IV	To determine the safety and tolerability of intravenous allo hMSCs in patients with Idiopathic Pulmonary Fibrosis (IPF).|- To explore effects of allo hMSCs on lung function: forced vital capacity (FVC).|To explore effects of allogenic human mesenchymal stem cells on symptom related quality of life.|Difference in frequency of acute exacerbations of Idiopathic Pulmonary Fibrosis (IPF)|Death from an…	Joshua M Hare|The Lester And Sue Smith Foundation|The Emmes Company, LLC|University of Miami	All	40 Years to 90 Years ? (Adult, Older Adult)	Phase 1	9	Other|Industry	Interventional	Allocation: Randomized|Intervention Model: Parallel Assignment|Masking: Double (Participant, Investigator)|Primary Purpose: Treatment	2013-11-13	2015-12-11	2016-11-24	2013-12-17	2019-03-06	Interdisciplinary Stem Cell Institute / University of Miami, Miami, Florida, United States		https://ClinicalTrials.gov/show/NCT02013700
IPF	NCT02594839	Safety and Efficacy of Allogeneic Mesenchymal Stem Cells in Patients With Rapidly Progressive Interstitial Lung Disease		Completed	No Results Available	Idiopathic Interstitial Pneumonia|Interstitial Lung Disease|Idiopathic Pulmonary Fibrosis	Drug: Bone marrow mesenchymal stem cells|Drug: Placebo	UCMSCs	Allogeneic	IV	Safety: Number of serious adverse events|DLCO changes from baseline|FVC changes from baseline|exercise capacity changes	Federal Research Clinical Center of Federal Medical & Biological Agency, Russia	All	20 Years to 80 Years ? (Adult, Older Adult)	Phase 1|Phase 2	20	Other	Interventional	Allocation: Randomized|Intervention Model: Parallel Assignment|Masking: None (Open Label)|Primary Purpose: Treatment	2013-02-01	2018-01-01	2018-01-01	2015-11-03	2018-01-09	Federal Research Clinical Center FMBA of Russia, Moscow, Russian Federation		https://ClinicalTrials.gov/show/NCT02594839
IPF	NCT02135380	Evaluate Safety and Efficacy of Intravenous Autologous ADMSc for Treatment of Idiopathic Pulmonary Fibrosis		Unknown status	No Results Available	Idiopathic Pulmonary Fibrosis	Biological: Autologous Stromal Vascular Fraction (SVF)|Biological: Autologous Adipose Derived MSCs (ADMSCs)|Other: Control	AdMSCs	Autologous	IV	Safety|Efficacy	Kasiak Research Pvt. Ltd.	All	30 Years to 70 Years ? (Adult, Older Adult)	Phase 1|Phase 2	60	Industry	Interventional	Allocation: Randomized|Intervention Model: Parallel Assignment|Masking: None (Open Label)|Primary Purpose: Treatment	2014-08-01	2015-08-01		2014-05-09	2014-05-13	Kasiak Research Pvt Ltd, Thane, Maharashtra, India		https://ClinicalTrials.gov/show/NCT02135380
IPF	NCT03187431	Role of Stem Cell Therapy in Interstitial Pulmonary Fibrosis		Unknown status	No Results Available	Stem Cell Transplant Complications	Biological: autologous bone marrow mesenchymal stem cells	BMMSCs	Autologous	IV	number of participants with treatment related side effects as infection, allergic reaction, disease acute exacerbation, and ectopic tissue formation|Post therapy diffusing capacity of CO% (DLCO)predicted|post therapy forced vital capacity (FVC)% predicted.	Assiut University	All	18 Years to 65 Years ? (Adult, Older Adult)	Phase 1	12	Other	Interventional	Intervention Model: Single Group Assignment|Masking: None (Open Label)|Primary Purpose: Treatment	2017-12-11	2018-10-01	2018-12-01	2017-06-15	2017-06-15			https://ClinicalTrials.gov/show/NCT03187431
COPD	NCT00683722	PROCHYMAL??(Human Adult Stem Cells) for the Treatment of Moderate to Severe Chronic Obstructive Pulmonary Disease (COPD)		Completed	No Results Available	Pulmonary Disease, Chronic Obstructive|Pulmonary Emphysema|Chronic Bronchitis	Drug: PROCHYMAL?└Drug: Placebo	BMMSCs	Allogeneic	IV	Number of Participants with Adverse Events (AEs)|Change from Baseline in Pulmonary Function Test: Forced Expiratory Volume (FEV)1 at Year 1 and Year 2|Change from Baseline in Pulmonary Function Test: Forced Expiratory Volume (FEV)1 %predicted at Year 1 and Year 2|Change from Baseline in Pulmonary Function Test: Forced Vital Capacity (FVC) at Year 1 and Year 2|Change from Baseline in Pulmonary Fun…	Mesoblast, Inc.|Mesoblast, Ltd.	All	40 Years to 80 Years ? (Adult, Older Adult)	Phase 2	62	Industry	Interventional	Allocation: Randomized|Intervention Model: Parallel Assignment|Masking: Quadruple (Participant, Care Provider, Investigator, Outcomes Assessor)|Primary Purpose: Treatment	2008-05-20	2009-03-09	2010-08-24	2008-05-23	2020-03-10	David Geffen School of Medicine at UCLA, Los Angeles, California, United States|Los Angeles Biomedical Research Institute at Harbor UCLA Medical Center, Torrance, California, United States|American Health Research, Charlotte, North Carolina, United States|Upstate Pharmaceutical Research, Greenville, South Carolina, United States|Spartanburg Medical Research, Spartanburg, South Carolina, United St…		https://ClinicalTrials.gov/show/NCT00683722
COPD	NCT01306513	Safety and Feasibility Study of Administration of Mesenchymal Stemcells for Treatment of Emphysema		Completed	No Results Available	Emphysema	Biological: autologous bone marrow derived mesenchymal stromal cells	BMMSCs	Autologous	IV	Number of Participants with Adverse Events as a Measure of Safety and Tolerability	Leiden University Medical Center	All	40 Years to 65 Years ? (Adult, Older Adult)	Phase 1	10	Other	Interventional	Intervention Model: Single Group Assignment|Masking: None (Open Label)|Primary Purpose: Treatment	2010-10-01	2012-06-01	2012-11-01	2011-03-02	2012-11-19	Department of Pulmonology, Leiden University Medical Center, Leiden, Netherlands		https://ClinicalTrials.gov/show/NCT01306513
COPD	NCT01758055	Safety Study of Endobronchial Transplantation of Autologous Mesenchymal Stem Cells (MSCs) in Emphysema Patients		Unknown status	No Results Available	Emphysema	Biological: Autologous MSCs transplantation	BMMSCs	Autologous	IV	forced vital capacity( FVC), forced expiratory volume(FEV1), FEV1/FVC|six minute walk test	Arda Kiani|Royan Institute|Masih Daneshvari Hospital	All	16 Years to 70 Years ? (Child, Adult, Older Adult)	Phase 1	12	Other	Interventional	Intervention Model: Single Group Assignment|Masking: None (Open Label)|Primary Purpose: Treatment	2012-12-01	2013-12-01	2014-01-01	2012-12-31	2012-12-31	Masih-Daneshvari Hospital, Tehran, Iran, Islamic Republic of		https://ClinicalTrials.gov/show/NCT01758055
COPD	NCT01849159	Clinical Study of the Efficacy and Safety of the Application of Allogeneic Mesenchymal (Stromal) Cells of Bone Marrow, Cultured Under the Hypoxia in the Treatment of Patients With Severe Pulmonary Emphysema		Withdrawn	No Results Available	Pulmonary Emphysema	Biological: Mesenchymal stem cells|Other: Reference therapy: 400 mL of 0.9% NaCl solution	BMMSCs	Allogeneic	IV	Safety compared with placebo|Change from baseline in the lung tissue density measured by CT-densitometry at6, 12, 24 months|DLCO change from baseline at 6, 12, 24 months|Change from baseline in the functional parameters (FEV1, TLC, RV, FEV1/FVC) at 6,12,18,24 months|Dynamics of the physical capacity (by the 6-min test results)|Dynamics of the blood gas composition (PaO2, PaCO2)|Dynamics of serum …	Federal Research Clinical Center of Federal Medical & Biological Agency, Russia	All	35 Years to 75 Years ? (Adult, Older Adult)	Phase 1|Phase 2	0	Other	Interventional	Allocation: Randomized|Intervention Model: Parallel Assignment|Masking: None (Open Label)|Primary Purpose: Treatment	2014-03-01	2016-12-01	2017-06-01	2013-05-08	2018-01-09	Federal Research Clinical Center of Federal Medical and Biological Agency of Russia, Moscow, Moscow Region, Russian Federation		https://ClinicalTrials.gov/show/NCT01849159
COPD	NCT02625246	Safety and Potential Efficacy of Human Mesenchymal Stem Cells in Non?ystic Fibrosis Bronchiectasis	CELEB	Completed	No Results Available	Bronchiectasis	Biological: hMSCs	BMMSCs	Allogeneic	IV	Number of Participant with treatment emergent serious adverse events|Difference in Colony Forming Units (CFUs) in semiquantitative culture of sputum|rate of decline of lung function|frequency of acute exacerbations|reported dyspnea and quality of life assessment|death from any cause	Marilyn Glassberg|University of Miami	All	30 Years to 87 Years ? (Adult, Older Adult)	Phase 1	6	Other	Interventional	Allocation: Non-Randomized|Intervention Model: Single Group Assignment|Masking: None (Open Label)|Primary Purpose: Treatment	2016-02-04	2019-05-15	2019-05-15	2015-12-09	2019-08-28	University of Miami Hospitals & Clinics, Miami, Florida, United States		https://ClinicalTrials.gov/show/NCT02625246
COPD	NCT02645305	Adipose Derived Stem Cells Transplantation for Chronic Obstructive Pulmonary Disease		Unknown status	No Results Available	COPD	Biological: Adipose derived stem cells	AdMSCs	Autologous	IV	SGOT|SGPT|Respiration rate|6 min walk test|rates of panic attacks|CRP concentration	University of Science Ho Chi Minh City|Van Hanh General Hospital|Nguyen Tri Phuong Hospital, Ho Chi Minh city, Viet Nam|GeneWorld Ltd Co, Ho Chi Minh city, Viet Nam	All	40 Years to 80 Years ? (Adult, Older Adult)	Phase 1|Phase 2	20	Other	Interventional	Intervention Model: Single Group Assignment|Masking: None (Open Label)|Primary Purpose: Treatment	2015-06-01	2016-09-01	2016-12-01	2016-01-01	2016-01-01	Van Hanh Hospital, Ho Chi Minh City, Vietnam|Laboratory of Stem Cell Research and Application, University of Science, Vietnam National University, Ho Chi Minh, Ho Chi Minh, Vietnam|Nguyen Tri Phuong Hospital, Ho Chi Minh, Vietnam		https://ClinicalTrials.gov/show/NCT02645305
COPD	NCT02749448	Mesenchymal Stem Cells Therapy for Treatment of Airway Remodeling in Mustard Patients		Unknown status	No Results Available	Pulmonary Disease	Other: mesenchymal stem cell	AdMSCs	Autologous	IV	pulmonary function testing (PFT)|St. George's Respiratory Questionnaire (SGRQ)|6 minute walk test (6MWT)	Dr. Mostafa Ghanei|Baqiyatallah Medical Sciences University	Male	45 Years to 65 Years ? (Adult, Older Adult)	Phase 1	10	Other	Interventional	Intervention Model: Single Group Assignment|Masking: None (Open Label)|Primary Purpose: Treatment	2015-02-01	2016-11-01	2017-02-01	2016-04-25	2016-07-25			https://ClinicalTrials.gov/show/NCT02749448
COPD	NCT04018729	Cell Therapy Associated With Endobronchial Valve	CEL&VAL	Not yet recruiting	No Results Available	Chronic Obstructive Pulmonary Disease Severe	Device: Zephyr Endobronchial Valve|Biological: Marrow-derived mesenchymal stromal cell	BMMSCs	Unspecified	Endobronchial infusion	All-cause death|Number of participants with worsening of dyspnea|Number of participants with respiratory functional worsening|Impairment of exercise capacity|Increased oxygen use	Hospital de Clinicas de Porto Alegre|Pontifícia Universidade Católica do Paraná|Universidade Federal do Rio de Janeiro	All	18 Years and older ? (Adult, Older Adult)	Phase 2|Phase 3	34	Other	Interventional	Allocation: Randomized|Intervention Model: Parallel Assignment|Masking: Double (Participant, Outcomes Assessor)|Primary Purpose: Treatment	2019-11-04	2019-11-30	2021-02-28	2019-07-12	2019-10-17			https://ClinicalTrials.gov/show/NCT04018729
COPD	NCT04047810	Mesenchymal Stem Cells in the Treatment of Subjects With Advance Chronic Obstructive Pulmonary Disease (COPD)		Recruiting	No Results Available	Chronic Obstructive Pulmonary Disease	Biological: Mesenchymal Stem Cells	Unspecified	Unspecified	IV	Adverse Events	Mayo Clinic	All	40 Years to 65 Years ? (Adult, Older Adult)	Phase 1	15	Other	Interventional	Intervention Model: Single Group Assignment|Masking: None (Open Label)|Primary Purpose: Treatment	2020-01-06	2021-08-16	2021-08-16	2019-08-07	2020-02-12	Mayo Clinic in Florida, Jacksonville, Florida, United States		https://ClinicalTrials.gov/show/NCT04047810
COPD	NCT04206007	Mesenchymal Stem Cells for The Treatment of Chronic Obstructive Pulmonary Disease		Active, not recruiting	No Results Available	Chronic Obstructive Pulmonary Disease Moderate	Biological: UMC119-06	UCMSCs	Allogeneic	IV	The incidence and frequency of adverse events related to administration of UMC119-06.|Changes in Forced Vital Capacity (FVC).|Changes in Forced Expiratory Volume in One Second (FEV1).|Changes in the ratio of Forced Expiratory Volume in One Second to the Forced Vital Capacity (FEV1/FVC).|Changes in exercise performance using 6-min walk test (6MWT).|Changes in Quality Of Life using St. George's Res…	Meridigen Biotech Co., Ltd.	All	40 Years to 75 Years ? (Adult, Older Adult)	Phase 1	9	Industry	Interventional	Intervention Model: Single Group Assignment|Masking: None (Open Label)|Primary Purpose: Treatment	2020-03-01	2021-03-31	2022-12-31	2019-12-20	2020-03-26	Taipei Medical University - Shuang Ho Hospital, Ministry of Health and Welfare., New Taipei City, Taiwan		https://ClinicalTrials.gov/show/NCT04206007
ARDS	NCT01902082	Adipose-derived Mesenchymal Stem Cells in Acute Respiratory Distress Syndrome		Unknown status	No Results Available	ARDS	Drug: Mesenchymal stem cells|Drug: Placebo	AdMSCs	Allogeneic	IV	Compare the adverse events between mesenchymal stem cell treatment and placebo groups|Hospital indices by treatment group	Shaoxing Second Hospital	All	18 Years to 90 Years ? (Adult, Older Adult)	Phase 1	20	Other	Interventional	Allocation: Randomized|Intervention Model: Parallel Assignment|Masking: Triple (Participant, Care Provider, Investigator)|Primary Purpose: Treatment	2012-11-01	2014-06-01	2014-06-01	2013-07-18	2013-07-18	Shaoxing Second Hospital, Shaoxing, Zhejiang, China		https://ClinicalTrials.gov/show/NCT01902082
ARDS	NCT02097641	Human Mesenchymal Stromal Cells For Acute Respiratory Distress Syndrome (START)	START	Completed	Has Results	Respiratory Distress Syndrome, Adult	Biological: Allogeneic Bone Marrow-Derived Human Mesenchymal Stromal Cells|Biological: Plasma-Lyte A	BMMSCs	Allogeneic	IV	Numbers of Patients Occurred Pre-specified Infusion Associated Events Occurring Within 6 Hours of Study Infusion|Numbers of Patients Occurred Any Cardiac Arrest or Death Within 24 Hours of Study Infusion|Numbers of Patients Occurred Any Unexpected Severe Adverse Events (Including All-cause Deaths)|PaO2:FiO2 Change From Baseline to Day 3|Lung Injury Score From Baseline to Day 3|Oxygenation Index C…	Michael A. Matthay|National Heart, Lung, and Blood Institute (NHLBI)|Massachusetts General Hospital|Stanford University|University of Pittsburgh|University of Minnesota|Ohio State University|University of California, San Francisco	All	18 Years and older ? (Adult, Older Adult)	Phase 2	60	Other|NIH	Interventional	Allocation: Randomized|Intervention Model: Parallel Assignment|Masking: Triple (Participant, Care Provider, Investigator)|Primary Purpose: Treatment	2014-03-15	2017-03-09	2018-02-09	2014-03-27	2019-04-10	University of California San Francisco, San Francisco, California, United States|Stanford University, Stanford, California, United States|Massachusetts General Hospital, Boston, Massachusetts, United States|University of Minnesota Medical Center, Saint Paul, Minnesota, United States|Ohio State University, Columbus, Ohio, United States|University of Pittsburgh, Pittsburgh, Pennsylvania, United Sta…	"Study Protocol and Statistical Analysis Plan", https://ClinicalTrials.gov/ProvidedDocs/41/NCT02097641/Prot_SAP_000.pdf	https://ClinicalTrials.gov/show/NCT02097641
ARDS	NCT02112500	Mesenchymal Stem Cell in Patients With Acute Severe Respiratory Failure	STELLAR	Unknown status	No Results Available	Respiratory Distress Syndrome, Adult	Biological: Mesenchymal Stem Cell	BMMSCs	Autologous	IV	Oxygen index at 3 days after mesenchymal stem cell infusion|Lung mechanics|Hemodynamic parameters|Mortality|Plasma cytokines|Markers for inflammation and infection|Ventilator weaning parameters|ICU and hospital stay	Asan Medical Center	All	20 Years to 80 Years ? (Adult, Older Adult)	Phase 2	10	Other	Interventional	Intervention Model: Single Group Assignment|Masking: None (Open Label)|Primary Purpose: Treatment	2014-02-01	2016-12-01	2016-12-01	2014-04-14	2016-01-11	Asan Medical Center, Seoul, Korea, Republic of		https://ClinicalTrials.gov/show/NCT02112500
ARDS	NCT02444455	Human Umbilical-Cord-Derived Mesenchymal Stem Cell Therapy in Acute Lung Injury	UCMSC-ALI	Unknown status	No Results Available	Acute Lung Injury|Acute Respiratory Distress Syndrome	Biological: UCMSC group	UCMSCs	Allogeneic	IV	Safety will be determined by the assessment of major adverse events|Quantify pulmonary respiratory function measured by chest computerized tomography|The efficacy of UC-MSC treatment was measured by arterial blood gas analysis|The efficacy of UC-MSC treatment was measured by biological markers,including markers of inflammation嚗L-6|The efficacy of UC-MSC treatment was measured by biological marke…	Affiliated Hospital to Academy of Military Medical Sciences|Ivy Institute of Stem Cells Co. Ltd	All	35 Years to 70 Years ? (Adult, Older Adult)	Phase 1|Phase 2	20	Other|Industry	Interventional	Intervention Model: Single Group Assignment|Masking: None (Open Label)|Primary Purpose: Treatment	2015-05-01	2017-03-01	2017-12-01	2015-05-14	2015-05-14	Department of Respiration,Affiliated Hospital to Academy of Military Medical Sciences, Beijing, China		https://ClinicalTrials.gov/show/NCT02444455
ARDS	NCT02804945	Mesenchymal Stem Cells (MSCs) for Treatment of Acute Respiratory Distress Syndrome (ARD) in Patients With Malignancies		Completed	No Results Available	Blood And Marrow Transplantation|Adult Respiratory Distress Syndrome	Biological: Mesenchymal Stem Cells (MSCs)	BMMSCs	Allogeneic	IV	Adverse Events of Participants Treated with Allogeneic Human Mesenchymal Stem Cells (hMSCs) With Acute Respiratory Distress Syndrome (ARD)|Clinical Improvement of Participants Treated with Allogeneic Human Mesenchymal Stem Cells (hMSCs) With Acute Respiratory Distress Syndrome (ARD)|Improvement in PF or S/F Ratio of Participants Treated with Allogeneic Human Mesenchymal Stem Cells (hMSCs) With Ac…	M.D. Anderson Cancer Center|Katz Foundation	All	18 Years and older ? (Adult, Older Adult)	Phase 1	20	Other	Interventional	Intervention Model: Single Group Assignment|Masking: None (Open Label)|Primary Purpose: Treatment	2017-02-24	2019-06-13	2019-06-13	2016-06-17	2020-04-10	University of Texas MD Anderson Cancer Center, Houston, Texas, United States		https://ClinicalTrials.gov/show/NCT02804945
ARDS	NCT03608592	Human Umbilical Cord Mesenchymal Stem Cells (MSCs) Therapy in ARDS	ARDS	Recruiting	No Results Available	Acute Respiratory Distress Syndrome	Biological: umbilical cord derived mesenchymal stem cells (UCMSCs) suspension|Biological: normal saline	UCMSCs	Allogeneic	IV	Infusion associated events|Mortality|Ventilation free days(VFDs)|Oxygenation index(OI) changes|Lung injury score(LIS)|Positive end expiratory pressure(PEEP)|Plateau pressure(Pplat)|Driving pressure|Static compliance	Sun Yat-sen University	All	18 Years and older ? (Adult, Older Adult)	Not Applicable	26	Other	Interventional	Intervention Model: Single Group Assignment|Masking: None (Open Label)|Primary Purpose: Treatment	2018-06-01	2020-08-01	2020-12-01	2018-08-01	2019-09-04	Huimin Yi, Guangzhou, Guangdong, China		https://ClinicalTrials.gov/show/NCT03608592
ARDS	NCT03818854	Mesenchymal Stromal Cells For Acute Respiratory Distress Syndrome	STAT	Recruiting	No Results Available	Respiratory Distress Syndrome, Adult	Biological: Human Mesenchymal Stromal Cells|Biological: Cell Reconstitution Media	BMMSCs	Allogeneic	IV	Change in oxygenation index (OI)|Acute Lung Injury Score (LIS)|Pulmonary Dead Space Fraction|Chest radiograph assessment of pulmonary edema (RALE score)|Ventilator free-days|Duration of assisted ventilation over 28 days|Percentage of patients achieving pressure support ventilation for 2 hours|Occurrence of Infection|Sequential Organ Failure Assessment (SOFA)|All-cause hospital mortality|Glasgow O…	Michael A. Matthay|United States Department of Defense|Harborview Injury Prevention and Research Center|Oregon Health and Science University|Vanderbilt University Medical Center|The University of Texas Health Science Center, Houston|University of Minnesota|University of California, San Francisco	All	18 Years and older ? (Adult, Older Adult)	Phase 2	120	Other|U.S. Fed	Interventional	Allocation: Randomized|Intervention Model: Parallel Assignment|Masking: Triple (Participant, Care Provider, Investigator)|Primary Purpose: Treatment	2019-11-26	2023-07-01	2024-07-01	2019-01-28	2020-03-31	Zuckerberg San Francisco General Hospital and Trauma Center, San Francisco, California, United States|University of California San Francisco, San Francisco, California, United States|Oregon Health & Science University, Portland, Oregon, United States|Vanderbilt University, Nashville, Tennessee, United States|Memorial Hermann Hospital - Texas Medical Center, Houston, Texas, United States|Harborvie…		https://ClinicalTrials.gov/show/NCT03818854
ARDS	NCT04282928	Efficacy and Safety of Umbilical Cord Mesenchymal Stem Cells for the Treatment of Severe Viral Pneumonian		Not yet recruiting	No Results Available	Severe Pneumonia	Biological: Human umbilical cord mesenchymal stem cells|Procedure: Routine treatment	UCMSCs	Allogeneic	IV	mortality|average length of stay|Changes of inflammatory index - the number of leukocyte or lymphocyte|Changes of inflammatory index - the percentage of lymphocytes|Changes of inflammatory index - cytokines|Changes of oxygenation index|Throat swab/blood viral load|Chest imaging outcome	Shanghai East Hospital	All	18 Years to 75 Years ? (Adult, Older Adult)	Phase 1	40	Other	Interventional	Allocation: Randomized|Intervention Model: Parallel Assignment|Masking: Quadruple (Participant, Care Provider, Investigator, Outcomes Assessor)|Primary Purpose: Treatment	2020-02-01	2021-01-01	2021-03-01	2020-02-25	2020-02-25	Shanghai East Hospital, Shanghai, Shanghai, China		https://ClinicalTrials.gov/show/NCT04282928
ARDS	NCT04289194	Clinical Study to Assess the Safety and Preliminary Efficacy of HCR040 in Acute Respiratory Distress Syndrome		Active, not recruiting	No Results Available	Acute Respiratory Distress Syndrome	Drug: HCR040 (Phase 1)|Drug: Placebo (Phase 2)|Drug: HCR040 (Phase 2)	AdMSCs	Allogeneic	IV	Number of adverse events as a measure of safety and tolerability of a single dose of HCR040 when administered by intravenous injection|Average stay in the Intensive Care Unit (ICU) 28 days after the administration of HCR040|SOFA index at 3, 7, 14, 21, and 28 days after the administration of HCR040|Mechanical ventilation-free days 28 days after the administration of HCR040|Percent mortality 28 day…	Histocell, S.L.	All	18 Years and older ? (Adult, Older Adult)	Phase 1|Phase 2	26	Industry	Interventional	Allocation: Randomized|Intervention Model: Parallel Assignment|Masking: Quadruple (Participant, Care Provider, Investigator, Outcomes Assessor)|Primary Purpose: Treatment	2019-12-10	2021-07-01	2022-07-01	2020-02-28	2020-02-28	Hospital Universitario de Cruces, Barakaldo, Bizkaia, Spain		https://ClinicalTrials.gov/show/NCT04289194
ARDS	NCT04347967	Mesenchymal Stem Cells for The Treatment of Acute Respiratory Distress Syndrome (ARDS)		Not yet recruiting	No Results Available	Acute Respiratory Distress Syndrome	Biological: UMC119-06	UCMSCs	Allogeneic	IV	The incidence and frequency of adverse events related to administration of UMC119-06.|Changes in mortality status|Ventilator Free Days (VFD)|Change in Oxygenation Index (OI)|Change in Lung Injury Score (LIS)|Change in positive end-expiratory pressure (PEEP)|Change in Lung Static Compliance|Change in acute physiology and chronic health evaluation score (APACHE II)	Meridigen Biotech Co., Ltd.	All	20 Years to 85 Years ? (Adult, Older Adult)	Phase 1	18	Industry	Interventional	Intervention Model: Single Group Assignment|Masking: None (Open Label)|Primary Purpose: Treatment	2020-09-01	2021-12-01	2022-12-01	2020-04-15	2020-04-15	Taipei Medical University - Shuang Ho Hospital, Ministry of Health and Welfare., New Taipei City, Taiwan		https://ClinicalTrials.gov/show/NCT04347967
COVID-19	NCT03042143	Repair of Acute Respiratory Distress Syndrome by Stromal Cell Administration (REALIST) (COVID-19)	REALIST	Recruiting	No Results Available	Acute Respiratory Distress Syndrome	Biological: Human umbilical cord derived CD362 enriched MSCs|Biological: Placebo (Plasma-Lyte 148)	UCMSCs	Allogeneic	IV	Oxygenation index (OI)|Incidence of Serious Adverse Events (SAEs)|Oxygenation index|Sequential Organ Failure Assessment (SOFA) score|Respiratory compliance (Crs)|Partial pressure of arterial oxygen to the fraction of inspired oxygen ratio (P/F ratio)|Driving Pressure|Extubation and reintubation|Ventilation free days at day 28|Length of ICU and hospital stay|28-day and 90-day mortality	Belfast Health and Social Care Trust|Queen's University, Belfast|Northern Ireland Clinical Trials Unit|NHS Blood and Transplant	All	16 Years and older ? (Child, Adult, Older Adult)	Phase 1|Phase 2	75	Other	Interventional	Allocation: Randomized|Intervention Model: Parallel Assignment|Masking: Quadruple (Participant, Care Provider, Investigator, Outcomes Assessor)|Primary Purpose: Treatment	2019-01-07	2020-09-01	2022-10-01	2017-02-03	2020-04-15	Belfast Health and Social Care Trust, Royal Hospitals, Belfast, Northern Ireland, United Kingdom		https://ClinicalTrials.gov/show/NCT03042143
COVID-19	NCT04252118	Mesenchymal Stem Cell Treatment for Pneumonia Patients Infected With COVID-19		Recruiting	No Results Available	COVID-19	Biological: MSCs	Unspecified	Unspecified	IV	Size of lesion area by chest radiograph or CT|Side effects in the MSCs treatment group|Improvement of Clinical symptoms including duration of fever and respiratory|Time of nucleic acid turning negative|Rate of mortality within 28-days|CD4+ and CD8+ T celll count|Alanine aminotransferase|C-reactive protein|Creatine kinase	Beijing 302 Hospital|Innovative Precision Medicine Group (IPM), Hangzhou, China.|Huoshenshan Hospital|Tianjin Haihe Hospital|VCANBIO CELL & GENE ENGINEERING CORP.,LTD, China|Shenzhen Third People's Hospital|Fifth Affiliated Hospital, Sun Yat-Sen University	All	18 Years to 70 Years ? (Adult, Older Adult)	Phase 1	20	Other	Interventional	Allocation: Non-Randomized|Intervention Model: Parallel Assignment|Masking: None (Open Label)|Primary Purpose: Treatment	2020-01-27	2020-12-01	2021-12-01	2020-02-05	2020-04-15	Beijing 302 Military Hospital of China, Beijing, China		https://ClinicalTrials.gov/show/NCT04252118
COVID-19	NCT04269525	Umbilical Cord(UC)-Derived Mesenchymal Stem Cells(MSCs) Treatment for the 2019-novel Coronavirus(nCOV) Pneumonia		Recruiting	No Results Available	Pneumonia, Viral|Pneumonia, Ventilator-Associated	Biological: UC-MSCs	UCMSCs	Allogeneic	IV	Oxygenation index|28 day mortality|Hospital stay|2019-nCoV nucleic acid test|Improvement of lung imaging examinations|White blood cell count|Lymphocyte count|Lymphocyte percentage|Procalcitonin|interleukin(IL)-2|IL-4|IL-6|IL-8|IL-10|tumor necrosis factor(TNF)-帢|帠-interferon(IFN)	ZhiYong Peng|Tuohua Biological Technology Co. Ltd|Zhongnan Hospital	All	18 Years to 75 Years ? (Adult, Older Adult)	Phase 2	10	Other	Interventional	Intervention Model: Single Group Assignment|Masking: None (Open Label)|Primary Purpose: Prevention	2020-02-06	2020-04-30	2020-09-30	2020-02-13	2020-02-17	Zhongnan Hospital of Wuhan University, Wuhan, Hubei, China		https://ClinicalTrials.gov/show/NCT04269525
COVID-19	NCT04273646	Study of Human Umbilical Cord Mesenchymal Stem Cells in the Treatment of Severe COVID-19		Not yet recruiting	No Results Available	2019 Novel Coronavirus Pneumonia|COVID-19	Biological: UC-MSCs|Drug: Placebo	UCMSCs	Allogeneic	IV	Pneumonia severity index|Oxygenation index (PaO2/FiO2)|Side effects in the UC-MSCs treatment group|28-days survival|Sequential organ failure assessment|C-reactive protein|Procalcitonin|Lymphocyte count|CD3+, CD4+ and CD8+ T celll count|CD4+/CD8+ratio	Wuhan Union Hospital, China|Wuhan Hamilton Bio-technology Co., Ltd, China.	All	18 Years to 65 Years ? (Adult, Older Adult)	Not Applicable	48	Other	Interventional	Allocation: Randomized|Intervention Model: Parallel Assignment|Masking: None (Open Label)|Primary Purpose: Treatment	2020-04-20	2020-06-30	2022-02-15	2020-02-18	2020-04-14	Union Hospital, Tongji Medical College, Huazhong University of Science and Technology, Wuhan, Hubei, China		https://ClinicalTrials.gov/show/NCT04273646
COVID-19	NCT04276987	A Pilot Clinical Study on Inhalation of Mesenchymal Stem Cells Exosomes Treating Severe Novel Coronavirus Pneumonia		Not yet recruiting	No Results Available	Coronavirus	Biological: MSCs-derived exosomes	AdMSC-exosome	Allogeneic	Aerosol inhalation	Adverse reaction (AE) and severe adverse reaction (SAE)|Time to clinical improvement (TTIC)|Number of patients weaning from mechanical ventilation|Duration (days) of ICU monitoring|Duration (days) of vasoactive agents usage|Duration (days) of mechanical ventilation supply|Number of patients with improved organ failure|Rate of mortality	Ruijin Hospital|Shanghai Public Health Clinical Center|Wuhan Jinyintan Hospital, Wuhan, China|Cellular Biomedicine Group Ltd.	All	18 Years to 75 Years ? (Adult, Older Adult)	Phase 1	30	Other|Industry	Interventional	Intervention Model: Single Group Assignment|Masking: None (Open Label)|Primary Purpose: Treatment	2020-02-15	2020-05-31	2020-07-31	2020-02-19	2020-02-25			https://ClinicalTrials.gov/show/NCT04276987
COVID-19	NCT04288102	Treatment With Mesenchymal Stem Cells for Severe Corona Virus Disease 2019(COVID-19)		Recruiting	No Results Available	Corona Virus Disease 2019(COVID-19)	Biological: MSCs|Biological: Saline containing 1% Human serum albumin（solution of MSC, Size of lesion area and severity of pulmonary fibrosis by chest CT|mMRC (Modified Medical Research Council) dyspnea scale|Oxygenation index( PaO2/FiO2)|Duration of oxygen therapy(days)|Duration of hospitalization(days)|Blood oxygen saturation|CD4+ T cell count and cytokine level|Side effects in the MSCs treatme…	Unspecified	Unspecified	IV		Beijing 302 Hospital|Huoshenshan Hospital|Maternal and Child Health Hospital of Hubei Province|General Hospital of Central Theater Command, Wuhan, China|VCANBIO CELL & GENE ENGINEERING CORP.,LTD, China	All	18 Years to 75 Years ? (Adult, Older Adult)	Phase 2	90	Other	Interventional	Allocation: Randomized|Intervention Model: Parallel Assignment|Masking: Quadruple (Participant, Care Provider, Investigator, Outcomes Assessor)|Primary Purpose: Treatment	2020-03-05	2020-07-15	2020-07-31	2020-02-28	2020-04-07	Maternal and Child Hospital of Hubei Province, Wuhan, Hubei, China|Wuhan Huoshenshan Hospital, Wuhan, Hubei, China		https://ClinicalTrials.gov/show/NCT04288102
COVID-19	NCT04293692	Therapy for Pneumonia Patients iInfected by 2019 Novel Coronavirus		Withdrawn	No Results Available	COVID-19	Biological: UC-MSCs|Other: Placebo	UCMSCs	Allogeneic	IV	Size of lesion area by chest imaging|Blood oxygen saturation|Rate of mortality within 28-days|Sequential organ failure assessment|Side effects in the UC-MSCs treatment group|Electrocardiogram, the changes of ST-T interval mostly|Concentration of C-reactive protein C-reactive protein, immunoglobulin|CD4+ and CD8+ T cells count|Concentration of the blood cytokine (IL-1帣, IL-6, IL-8,IL-10,TNF-帢)|Con…	Puren Hospital Affiliated to Wuhan University of Science and Technology|Wuhan Hamilton Bio-technology Co., Ltd	All	18 Years to 75 Years ? (Adult, Older Adult)	Not Applicable	0	Other	Interventional	Allocation: Randomized|Intervention Model: Parallel Assignment|Masking: Triple (Participant, Care Provider, Outcomes Assessor)|Primary Purpose: Treatment	2020-02-24	2020-02-25	2020-02-25	2020-03-03	2020-03-18	Puren Hospital Affiliated to Wuhan University of Science and Technology, Wuhan, Hubei, China		https://ClinicalTrials.gov/show/NCT04293692
COVID-19	NCT04302519	Novel Coronavirus Induced Severe Pneumonia Treated by Dental Pulp Mesenchymal Stem Cells		Not yet recruiting	No Results Available	COVID-19	Biological: Dental pulp mesenchymal stem cells	Dental Pulp MSCs	Unspecified	IV	Disppear time of ground-glass shadow in the lungs|Absorption of Lung shadow absorption by CT Scan-Chest|Changes of blood oxygen	CAR-T (Shanghai) Biotechnology Co., Ltd.	All	18 Years to 75 Years ? (Adult, Older Adult)	Early Phase 1	24	Industry	Interventional	Intervention Model: Single Group Assignment|Masking: None (Open Label)|Primary Purpose: Treatment	2020-03-05	2021-06-30	2021-07-30	2020-03-10	2020-03-10			https://ClinicalTrials.gov/show/NCT04302519
COVID-19	NCT04313322	Treatment of COVID-19 Patients Using Wharton's Jelly-Mesenchymal Stem Cells		Recruiting	No Results Available	Use of Stem Cells for COVID-19 Treatment	Biological: WJ-MSCs	UCMSCs	Allogeneic	IV	Clinical outcome|CT Scan|RT-PCR results	Stem Cells Arabia	All	18 Years and older ? (Adult, Older Adult)	Phase 1	5	Other	Interventional	Intervention Model: Single Group Assignment|Masking: None (Open Label)|Primary Purpose: Treatment	2020-03-16	2020-06-30	2020-09-30	2020-03-18	2020-03-18	Stem Cells Arabia, Amman, Jordan		https://ClinicalTrials.gov/show/NCT04313322
COVID-19	NCT04315987	NestCell® Mesenchymal Stem Cell to Treat Patients With Severe COVID-19 Pneumonia	HOPE	Not yet recruiting	No Results Available	COVID-19 Pneumonia	Biological: NestCell®	Unspecified	Unspecified	IV	Change in Clinical Condition|Rate of mortality within 10-days|Change of Clinical symptoms - respiratory rate|Hypoxia|PaO2 / FiO2 ratio|CD4+ and CD8+ T cell count|Changes of blood oxygen|Side effects in the treatment group|Complete blood count, cardiac, hepatic and renal profiles;	Azidus Brasil|Cellavita Pesquisa Científica Ltda|Hospital Vera Cruz	All	18 Years and older ? (Adult, Older Adult)	Phase 1	66	Industry|Other	Interventional	Intervention Model: Single Group Assignment|Masking: None (Open Label)|Primary Purpose: Treatment	2020-04-01	2020-05-01	2020-06-01	2020-03-20	2020-04-15	Hospital Vera Cruz, Campina Grande, S瓊o Paulo, Brazil		https://ClinicalTrials.gov/show/NCT04315987
COVID-19	NCT04333368	Cell Therapy Using Umbilical Cord-derived Mesenchymal Stromal Cells in SARS-CoV-2-related ARDS	STROMA-CoV2	Not yet recruiting	No Results Available	Severe Acute Respiratory Syndrome Coronavirus 2|Severe Acute Respiratory Distress Syndrome	Biological: Umbilical cord Wharton's jelly-derived human|Other: NaCl 0.9%	UCMSCs	Allogeneic	IV	Respiratory efficacy evaluated by the increase in PaO2/FiO2 ratio from baseline to day 7 in the experimental group compared with the placebo group|Lung injury score|Oxygenation index|In-hospital mortality|Mortality|Ventilator-free days|Number of days between randomization and the first day the patient meets weaning criteria o Number of days between randomization and the first day the patient meet…	Assistance Publique - Hôpitaux de Paris	All	18 Years and older ? (Adult, Older Adult)	Phase 1|Phase 2	60	Other	Interventional	Allocation: Randomized|Intervention Model: Parallel Assignment|Masking: Triple (Participant, Care Provider, Investigator)|Primary Purpose: Treatment	2020-04-01	2020-06-30	2021-05-31	2020-04-03	2020-04-03	Hôpital Pitié-Salpêtrière - APHP, Paris, France|Hôpital Européen Georges Pompidou - APHP, Paris, France		https://ClinicalTrials.gov/show/NCT04333368
COVID-19	NCT04336254	Safety and Efficacy Study of Allogeneic Human Dental Pulp Mesenchymal Stem Cells to Treat Severe COVID-19 Patients		Recruiting	No Results Available	COVID-19	Biological: allogeneic human dental pulp stem cells (BSH BTC & Utooth BTC)|Other: Intravenous saline injection (Placebo)	Dental Pulp MSCs	Allogeneic	IV	TTCI|Lung lesion|Immune function|Time of SARS-CoV-2 clearance|Blood test|SPO2|RR|Body temperature|Side effects in the treatment group|C-reactive protein (mg/L)	Renmin Hospital of Wuhan University|Beijing SH Bio-Tech Corporation, Beijing (CN)|Utooth Biological Technology Co., Ltd. Hubei (CN)	All	18 Years to 65 Years ? (Adult, Older Adult)	Phase 1|Phase 2	20	Other	Interventional	Allocation: Randomized|Intervention Model: Parallel Assignment|Masking: Triple (Participant, Investigator, Outcomes Assessor)|Primary Purpose: Treatment	2020-04-06	2020-12-31	2021-03-31	2020-04-07	2020-04-07	Renmin Hospital of Wuhan University (East Campus), Wuhan, Hubei, China		https://ClinicalTrials.gov/show/NCT04336254
COVID-19	NCT04339660	Clinical Research of Human Mesenchymal Stem Cells in the Treatment of COVID-19 Pneumonia		Recruiting	No Results Available	COVID-19	Biological: UC-MSCs|Other: Placebo	UCMSCs	Allogeneic	IV	The immune function (TNF-α 、IL-1β、IL-6、TGF-β、IL-8、PCT、CRP)|Blood oxygen saturation|Rate of mortality within 28-days|Size of lesion area by chest imaging|CD4+ and CD8+ T cells count|Peripheral blood count recovery time|Duration of respiratory symptoms (fever, dry cough, difficulty breathing, etc.)|COVID-19 nucleic acid negative time	Puren Hospital Affiliated to Wuhan University of Science and Technology|Shanghai University|Qingdao Co-orient Watson Biotechnology group co. LTD|Basic Medical Sciences, Chinese Academy of Medical Sciences	All	18 Years to 75 Years ? (Adult, Older Adult)	Phase 1|Phase 2	30	Other	Interventional	Allocation: Randomized|Intervention Model: Parallel Assignment|Masking: Triple (Participant, Care Provider, Outcomes Assessor)|Primary Purpose: Treatment	2020-02-01	2020-06-30	2020-06-30	2020-04-09	2020-04-09	Puren Hospital Affiliated to Wuhan University of Science and Technology, Wuhan, Hubei, China		https://ClinicalTrials.gov/show/NCT04339660
COVID-19	NCT04341610	ASC Therapy for Patients With Severe Respiratory COVID-19	ASC COVID-19	Not yet recruiting	No Results Available	Respiratory Tract Diseases	Drug: Stem Cell Product	AdMSCs	Allogeneic	Unspecified	Changes in clinical critical treatment index|Days of respirator treatment|Improvement of clinical symptoms including duration of fever and respiratory need|Mortality|Marker of Immunological function -CD4+ and CD8+ T cell count|C-reactive protein and leucocyte|Cytokine profile|Glomerular Filtration Rate|Duration of hospitalization	Rigshospitalet, Denmark	All	18 Years to 80 Years ? (Adult, Older Adult)	Phase 1|Phase 2	40	Other	Interventional	Allocation: Randomized|Intervention Model: Parallel Assignment|Masking: Quadruple (Participant, Care Provider, Investigator, Outcomes Assessor)|Primary Purpose: Treatment	2020-04-20	2021-01-30	2021-04-30	2020-04-10	2020-04-10	2014 Department of Cardiology, The Heart Centre, University Hospital Rigshospitalet, Copenhagen, Denmark		https://ClinicalTrials.gov/show/NCT04341610
COVID-19	NCT04345601	Mesenchymal Stromal Cells for the Treatment of SARS-CoV-2 Induced Acute Respiratory Failure (COVID-19 Disease)		Not yet recruiting	No Results Available	Sars-CoV2|Acute Respiratory Distress Syndrome|COVID-19	Genetic: Mesenchymal Stromal Cells	BMMSCs	Allogeneic	IV	Incidence of unexpected adverse events|Improved oxygen saturations ??3%|Decrease in oxygen supplementation by non-invasive or invasive interventions|Frequency of progression to mechanical ventilation or ECMO|Duration of mechanical ventilation|Duration of ICU stay|Duration of hospital stay|All-cause mortality at day 28	Baylor College of Medicine|Center for Cell and Gene Therapy, Baylor College of Medicine|The Methodist Hospital System	All	18 Years and older ? (Adult, Older Adult)	Early Phase 1	30	Other	Interventional	Intervention Model: Single Group Assignment|Masking: None (Open Label)|Primary Purpose: Treatment	2020-05-01	2022-02-01	2022-02-01	2020-04-14	2020-04-22	Houston Methodist Hospital, Houston, Texas, United States		https://ClinicalTrials.gov/show/NCT04345601
COVID-19	NCT04346368	Bone Marrow-Derived Mesenchymal Stem Cell Treatment for Severe Patients With Coronavirus Disease 2019 (COVID-19)		Not yet recruiting	No Results Available	Coronavirus Disease 2019 (COVID-19)	Biological: BM-MSCs|Biological: Placebo	BMMSCs	Unspecified	IV	Changes of oxygenation index (PaO2/FiO2)|Side effects in the BM-MSCs treatment group|Clinical outcome|Hospital stay|CT Scan|Changes in viral load|Changes of CD4+, CD8+ cells count and concentration of cytokines|Rate of mortality within 28-days|Changes of C-reactive protein	Guangzhou Institute of Respiratory Disease|Guangzhou Eighth People's Hospital|Tongji Hospital, Huazhong University of Science & Technology|Guangzhou Cellgenes Biotechnology Co.,Ltd	All	18 Years to 75 Years ? (Adult, Older Adult)	Phase 1|Phase 2	20	Other	Interventional	Allocation: Randomized|Intervention Model: Parallel Assignment|Masking: Single (Participant)|Primary Purpose: Treatment	2020-04-01	2020-12-01	2020-12-01	2020-04-15	2020-04-15	Guangzhou Institute of Respiratory Health, The First Affiliated Hospital of Guangzhou Medical University, Guangzhou, Guangdong, China		https://ClinicalTrials.gov/show/NCT04346368
COVID-19	NCT04348435	A Randomized, Double-Blind, Placebo-Controlled Clinical Trial to Determine the Safety and Efficacy of Hope Biosciences Allogeneic Mesenchymal Stem Cell Therapy (HB-adMSCs) to Provide Protection Against COVID-19		Enrolling by invitation	No Results Available	COVID-19	Drug: HB-adMSCs|Drug: Placebos	AdMSCs	Allogeneic	IV	Incidence of hospitalization for COVID-19|Incidence of symptoms associated with COVID-19|Absence of upper/lower respiratory infection|Leukocyte differential|C Reactive protein|TNF alpha|IL-6|IL-10|Glucose|Calcium|Albumin|Total protein|Sodium|Total carbon dioxide|Potassium|Chloride|BUN|Creatinine|Alkaline phosphatase|Alanine aminotransferase|Total bilirubin|white blood cells|red blood cells|hemogl…	Hope Biosciences|Hope Biosciences Stem Cell Research Foundation	All	Child, Adult, Older Adult	Phase 2	100	Industry|Other	Interventional	Allocation: Randomized|Intervention Model: Parallel Assignment|Masking: Quadruple (Participant, Care Provider, Investigator, Outcomes Assessor)|Primary Purpose: Prevention	2020-04-23	2020-12-31	2021-04-30	2020-04-16	2020-04-21	Hope Biosciences Stem Cell Research Foundation, Sugar Land, Texas, United States		https://ClinicalTrials.gov/show/NCT04348435
COVID-19	NCT04348461	BAttLe Against COVID-19 Using MesenchYmal Stromal Cells		Not yet recruiting	No Results Available	COVID|Respiratory Distress Syndrome	Drug: Allogeneic and expanded adipose tissue-derived mesenchymal stromal cells	AdMSCs	Allogeneic	IV	Efficacy of the administration of allogeneic mesenchymal stem cells derived from adipose tissue assessed by Survival Rate)|Safety of the administration of allogeneic mesenchymal stem cells derived from adipose tissue assessed by Adverse Event Rate	Instituto de Investigación Sanitaria de la Fundación Jiménez Díaz|Instituto de Investigación Sanitaria y Biomédica de Alicante|Hospital General Universitario Gregorio Marañon|Clinica Universidad de Navarra, Universidad de Navarra|Hospital Universitario de Salamanca|Hospital General Universitario de Alicante|Hospital Clínico Universitario Virgen de la Arrixaca	All	18 Years and older ? (Adult, Older Adult)	Phase 2	100	Other	Interventional	Allocation: Randomized|Intervention Model: Parallel Assignment|Masking: Quadruple (Participant, Care Provider, Investigator, Outcomes Assessor)|Primary Purpose: Treatment	2020-04-06	2020-09-15	2020-09-30	2020-04-16	2020-04-16			https://ClinicalTrials.gov/show/NCT04348461
COVID-19	NCT04349631	A Clinical Trial to Determine the Safety and Efficacy of Hope Biosciences Autologous Mesenchymal Stem Cell Therapy (HB-adMSCs) to Provide Protection Against COVID-19		Enrolling by invitation	No Results Available	COVID-19	Drug: HB-adMSCs	AdMSCs	Autologous	IV	Incidence of hospitalization for COVID-19|Incidence of symptoms for COVID-19|absence of upper/lower respiratory infection|Glucose|Calcium|Albumin|Total Protein|Sodium|Total carbon dioxide|Potassium|Chloride|BUN|Creatinine|Alkaline phosphatase|Alanine aminotransferase|Aspartate aminotransferase|Total bilirubin|White blood cells|Red blood cells|Hemoglobin|Hematocrit|Mean corpuscular volume|Mean cor…	Hope Biosciences	All	Child, Adult, Older Adult	Phase 2	56	Industry	Interventional	Intervention Model: Single Group Assignment|Masking: None (Open Label)|Primary Purpose: Prevention	2020-04-16	2020-12-31	2020-12-31	2020-04-16	2020-04-17	Hope Biosciences Stem Cell Research Foundation, Sugar Land, Texas, United States		https://ClinicalTrials.gov/show/NCT04349631
COVID-19	NCT04352803	Adipose Mesenchymal Cells for Abatement of SARS-CoV-2 Respiratory Compromise in COVID-19 Disease		Not yet recruiting	No Results Available	Covid-19 Pneumonia|Cyotokine Storm	Biological: Autologous Adipose MSC's	AdMSCs	Autologous	IV	Safety - Incidence of unexpected adverse events|Efficacy - Frequency of progression to mechanical ventilation|Efficacy - Changes in length of mechanical ventilation|Efficacy - Changes in length of weaning of mechanical ventilation|Efficacy - Changes in length of hospital stay|Efficacy - Changes in mortality rate	Regeneris Medical	All	18 Years to 90 Years ? (Adult, Older Adult)	Phase 1	20	Other	Interventional	Allocation: Non-Randomized|Intervention Model: Sequential Assignment|Masking: None (Open Label)|Primary Purpose: Treatment	2020-04-01	2024-04-01	2026-04-01	2020-04-20	2020-04-21			https://ClinicalTrials.gov/show/NCT04352803
COVID-19	NCT04355728	Use of UC-MSCs for COVID-19 Patients		Recruiting	No Results Available	Corona Virus Infection|ARDS|ARDS, Human|Acute Respiratory Distress Syndrome|COVID-19	Biological: Umbilical Cord Mesenchymal Stem Cells|Other: Standard of Care	UCMSCs	Allogeneic	IV	Incidence of pre-specified infusion associated adverse events|Incidence of Severe Adverse Events|Survival rate after 90 days post first infusion|Ventilator-Free Days|Change in Oxygenation Index (OI)|Plat-PEEP|Sequential Organ Failure Assessment (SOFA) Scores|Small Identification Test (SIT) scores|Troponin I levels|C-Reactive Protein levels|Arachidonic Acid (AA)/Eicosapentaenoic Acid (EPA) Ratio|D…	Camillo Ricordi|University of Miami	All	18 Years and older ? (Adult, Older Adult)	Phase 1|Phase 2	24	Other	Interventional	Allocation: Randomized|Intervention Model: Parallel Assignment|Masking: Single (Outcomes Assessor)|Primary Purpose: Treatment	2020-04-17	2020-12-31	2021-05-01	2020-04-21	2020-04-24	Diabetes Research Institute, University of Miami Miller School of Medicine, Miami, Florida, United States		https://ClinicalTrials.gov/show/NCT04355728
COVID-19	NCT04361942	Treatment of Severe COVID-19 Pneumonia With Allogeneic Mesenchymal Stromal Cells (COVID_MSV)	COVID_MSV	Not yet recruiting	No Results Available	COVID-19 Pneumonia	Biological: Mesenchymal Stromal Cells|Other: Placebo	Unspecified	Allogeneic	IV	Proportion of patients who have achieved withdrawal of invasive mechanical ventilation|Rate of mortality|Proportion of patients who have achieved clinical response|Proportion of patients who have achieved radiological responses	Red de Terapia Celular|Citospin|University of Valladolid|Castilla-León Health Service|Hospital del Río Hortega|Instituto de Salud Carlos III	All	18 Years and older ? (Adult, Older Adult)	Phase 2	24	Industry|Other	Interventional	Allocation: Randomized|Intervention Model: Parallel Assignment|Masking: Triple (Participant, Care Provider, Investigator)|Primary Purpose: Treatment	2020-04-01	2020-11-30	2020-12-31	2020-04-24	2020-04-24	Hospital Universitario Rio Hortega, Valladolid, Spain		https://ClinicalTrials.gov/show/NCT04361942
COVID-19	NCT04362189	Efficacy and Safety Study of Allogeneic HB-adMSCs for the Treatment of COVID-19		Not yet recruiting	No Results Available	COVID-19	Drug: HB-adMSC|Drug: Placebo|Drug: HC|Drug: AZ	AdMSCs	Allogeneic	IV	28-day mortality|Invasive mechanical ventilation|Leukocyte differential|C Reactive protein|TNF alpha|IL-6|Glucose|Calcium|Albumin|Total protein|Sodium|Total carbon dioxide|Potassium|Chloride|BUN|Creatinine|Alkaline phosphatase|Alanine aminotransferase|Total bilirubin|White blood cells|Red blood cells|Hemoglobin|Hematocrit|Mean corpuscular volume|Mean corpuscular hemoglobin|Mean corpuscular hemogl…	Hope Biosciences|Advanced Diagnostics Healthcare|Hope Biosciences Stem Cell Research Foundation	All	Child, Adult, Older Adult	Phase 2	110	Industry|Other	Interventional	Allocation: Randomized|Intervention Model: Parallel Assignment|Masking: Quadruple (Participant, Care Provider, Investigator, Outcomes Assessor)|Primary Purpose: Treatment	2020-05-15	2020-10-31	2020-10-31	2020-04-24	2020-04-24	River Oaks Hospital and Clinics, Houston, Texas, United States		https://ClinicalTrials.gov/show/NCT04362189
COVID-19	NCT04366063	Mesenchymal Stem Cell Therapy for SARS-CoV-2-related Acute Respiratory Distress Syndrome		Recruiting	No Results Available	Covid-19	Biological: Cell therapy protocol 1|Biological: Cell therapy protocol 2	Unspecified: MSC or/and Evs	Unspecified	IV	Adverse events assessment|Blood oxygen saturation|Intensive care unit-free days|Clinical symptoms|Respiratory efficacy|Biomarkers concentrations in plasma	Royan Institute|Tehran University of Medical Sciences|Shahid Beheshti University of Medical Sciences	All	18 Years to 65 Years ? (Adult, Older Adult)	Phase 2|Phase 3	60	Other	Interventional	Allocation: Randomized|Intervention Model: Parallel Assignment|Masking: None (Open Label)|Primary Purpose: Treatment	2020-04-05	2020-06-06	2020-12-10	2020-04-28	2020-04-30	Royan Institute, Tehran, Iran, Islamic Republic of		https://ClinicalTrials.gov/show/NCT04366063
COVID-19	NCT04366271	Clinical Trial of Allogeneic Mesenchymal Cells From Umbilical Cord Tissue in Patients With COVID-19	MESCEL-COVID19	Recruiting	No Results Available	COVID	Biological: Mesenchymal cells|Drug: Standard of care	UCMSCs	Allogeneic	IV	Mortality due to lung involvement due to SARS-CoV-2 virus infection at 28 days of treatment|Mortality due to lung involvement due to SARS-CoV-2 virus infection at 14 days of treatment|Mortality from any cause at 28 days|Days without mechanical respirator and without vasopressor treatment for 28 days|Patients alive without mechanical ventilation and without vasopressors on day 28|Patients alive an…	Hospital Infantil Universitario Niño Jesús, Madrid, Spain|Apices Soluciones S.L.	All	40 Years to 80 Years ? (Adult, Older Adult)	Phase 2	106	Other|Industry	Interventional	Allocation: Randomized|Intervention Model: Parallel Assignment|Masking: None (Open Label)|Primary Purpose: Treatment	2020-05-07	2020-07-31	2021-05-31	2020-04-28	2020-05-11	Hospital Universitario de Getafe, Getafe, Madrid, Spain|Hospital Universitario de Cruces, Barakaldo, Spain|Hospital Universitario de La Princesa, Madrid, Spain|Hospital Infantil Universitario Ni簽o Jesus, Madrid, Spain|Hospital Ram籀n Y Cajal, Madrid, Spain|Complejo Universitario La Paz, Madrid, Spain		https://ClinicalTrials.gov/show/NCT04366271
COVID-19	NCT04366323	Clinical Trial to Assess the Safety and Efficacy of Intravenous Administration of Allogeneic Adult Mesenchymal Stem Cells of Expanded Adipose Tissue in Patients With Severe Pneumonia Due to COVID-19		Not yet recruiting	No Results Available	Sars-CoV2	Drug: ALLOGENEIC AND EXPANDED ADIPOSE TISSUE-DERIVED MESENCHYMAL STEM CELLS	AdMSCs	Allogeneic	IV	Safety of the administration of allogeneic mesenchymal stem cells derived from adipose tissue assessed by Adverse Event Rate|Efficacy of the administration of allogeneic mesenchymal stem cells derived from adipose tissue assessed by Survival Rate	Andalusian Network for Design and Translation of Advanced Therapies	All	18 Years to 80 Years ? (Adult, Older Adult)	Phase 1|Phase 2	26	Other	Interventional	Allocation: Randomized|Intervention Model: Parallel Assignment|Masking: None (Open Label)|Primary Purpose: Treatment	2020-04-01	2021-10-01	2021-10-01	2020-04-28	2020-04-28			https://ClinicalTrials.gov/show/NCT04366323
COVID-19	NCT04371393	MSCs in COVID-19 ARDS		Recruiting	No Results Available	Mesenchymal Stromal Cells|Remestemcel-L	Biological: Remestemcel-L|Drug: Placebo	BMMSCs	Allogeneic	IV	Number of all-cause mortality|Number of days alive off mechanical ventilatory support|Number of adverse events|Number of participants alive at day 7|Number of participants alive at day 14|Number of participants alive at day 60|Number of participants alive at day 90|Number of participants with resolution and/or improvement of ARDS|Change from baseline of the severity of ARDS|Length of stay|Clinica…	Icahn School of Medicine at Mount Sinai|Mesoblast, Inc.	All	18 Years and older ? (Adult, Older Adult)	Phase 3	300	Other|Industry	Interventional	Allocation: Randomized|Intervention Model: Parallel Assignment|Masking: Triple (Participant, Investigator, Outcomes Assessor)|Primary Purpose: Treatment	2020-04-30	2021-04-01	2022-04-01	2020-05-01	2020-05-13	University of Southern California, Los Angeles, California, United States|Emory University, Atlanta, Georgia, United States|Lutheran Hospital, Fort Wayne, Indiana, United States|Ochsner Clinic, New Orleans, Louisiana, United States|University of Maryland, Baltimore, Maryland, United States|Brigham and Women's Hospital, Boston, Massachusetts, United States|University of Michigan, Ann Arbor, Michig…		https://ClinicalTrials.gov/show/NCT04371393
COVID-19	NCT04371601	Safety and Effectiveness of Mesenchymal Stem Cells in the Treatment of Pneumonia of Coronavirus Disease 2019		Active, not recruiting	No Results Available	COVID-19 Pneumonia	Drug: Oseltamivir|Drug: hormones|Device: oxygen therapy|Procedure: mesenchymal stem cells	UCMSCs	Allogeneic	IV	Changes of oxygenation index (PaO2/FiO2) ,blood gas test|Detection of TNF-帢 levels, IL-10 levels|Detection of immune cells that secret cytokines, including CXCR3+, CD4+, CD8+, NK+ cells, and regulatory T cells (CD4 + CD25 + FOXP3 + Treg cells).|Changes of c-reactive protein and calcitonin	Fuzhou General Hospital	All	18 Years to 70 Years ? (Adult, Older Adult)	Early Phase 1	60	Other	Interventional	Allocation: Randomized|Intervention Model: Parallel Assignment|Masking: None (Open Label)|Primary Purpose: Treatment	2020-03-01	2021-12-31	2022-12-31	2020-05-01	2020-05-01	Fuzhou General Hospital, Fuzhou, Fujian, China		https://ClinicalTrials.gov/show/NCT04371601
COVID-19	NCT04377334	Mesenchymal Stem Cells (MSCs) in Inflammation-Resolution Programs of Coronavirus Disease 2019 (COVID-19) Induced Acute Respiratory Distress Syndrome (ARDS)		Not yet recruiting	No Results Available	ARDS|COVID-19	Biological: MSC	BMMSCs	Allogeneic	IV	lung injury score|D-dimers|phenotype|pro-resolving lipid mediators|cytokines|chemokines|Survival|extubation|lymphocyte subpopulations|SARS-CoV-2-specific antibody titers|complement molecules (C5-C9)	University Hospital Tuebingen	All	18 Years and older ? (Adult, Older Adult)	Phase 2	40	Other	Interventional	Allocation: Randomized|Intervention Model: Parallel Assignment|Masking: None (Open Label)|Primary Purpose: Treatment	2020-05-01	2020-11-01	2021-02-01	2020-05-06	2020-05-06	University Hospital Tuebingen, Tuebingen, Germany		https://ClinicalTrials.gov/show/NCT04377334
COVID-19	NCT04382547	Treatment of Covid-19 Associated Pneumonia With Allogenic Pooled Olfactory Mucosa-derived Mesenchymal Stem Cells		Not yet recruiting	No Results Available	COVID|Covid-19|Coronavirus|Pneumonia|Pneumonia, Viral|Pneumonia, Interstitial|Sars-CoV2	Biological: Allogenic pooled olfactory mucosa-derived mesenchymal stem cells|Other: Standard treatment according to the Clinical protocols	Olfactory Mucosa-MSCs	Allogeneic	IV	Number of cured patients|Number of patients with treatment-related adverse events	Institute of Biophysics and Cell Engineering of National Academy of Sciences of Belarus|Belarusian State Medical University	All	18 Years to 70 Years ? (Adult, Older Adult)	Phase 1|Phase 2	40	Other	Interventional	Allocation: Non-Randomized|Intervention Model: Parallel Assignment|Masking: None (Open Label)|Primary Purpose: Treatment	2020-05-11	2021-06-30	2021-06-30	2020-05-11	2020-05-11	Institute of Biophysics and Cell Engineering of National Academy of Sciences of Belarus, Minsk, Belarus		https://ClinicalTrials.gov/show/NCT04382547
COVID-19	NCT04367077	MultiStem Administration for COVID-19 Induced ARDS (MACoVIA)	MACoVIA	Recruiting	No Results Available	ARDS	Biological: MultiStem|Biological: Placebo	BMMSCs	Allogeneic	IV	Ventilator-Free Days|Safety and Tolerability as measured by the incidence of treatment-emergent adverse events as assessed by CTCAE v5.0.|All-cause mortality|Ranked hierarchical composite outcome of alive and ventilator-free|Ventilator-free days	Athersys, Inc	All	18 Years to 89 Years ? (Adult, Older Adult)	Phase 2|Phase 3	400	Industry	Interventional	Allocation: Randomized|Intervention Model: Sequential Assignment|Masking: Quadruple (Participant, Care Provider, Investigator, Outcomes Assessor)|Primary Purpose: Treatment	2020-04-28	2021-09-01	2022-08-01	2020-04-29	2020-05-15	Athersys Investigational Site 101, Cleveland, Ohio, United States|Athersys Investigational Site 102, Cleveland, Ohio, United States		https://ClinicalTrials.gov/show/NCT04367077
Cystic Fibrosis	NCT02866721	Safety and Tolerability Study of Allogeneic Mesenchymal Stem Cell Infusion in Adults With Cystic Fibrosis	CEASE-CF	Active, not recruiting	No Results Available	Cystic Fibrosis	Biological: Mesenchymal Stem Cells	BMMSCs	Allogeneic	IV	Dose limiting toxicity (DLT), triggered by occurrence in the first 24 hours after hMSC infusion of grade ?? infusion-related allergic toxicities|Incidence and severity of adverse events|Number of pulmonary exacerbations|Diary reports (Cystic Fibrosis Respiratory Symptom Diary (CFRSD))|Changes in subject reported symptoms as captured by the Respiratory Signs and Symptoms Questionnaire (RSSQ) from …	Erica Roesch|Case Western Reserve University|Cystic Fibrosis Foundation|University Hospitals Cleveland Medical Center	All	18 Years and older ? (Adult, Older Adult)	Phase 1	14	Other	Interventional	Intervention Model: Single Group Assignment|Masking: None (Open Label)|Primary Purpose: Treatment	2016-08-01	2020-07-01	2020-12-01	2016-08-15	2020-01-29	University Hospitals Cleveland Medical Center, Cleveland, Ohio, United States		https://ClinicalTrials.gov/show/NCT02866721
Cystic Fibrosis	NCT03058068	Human MesenchymAl Stem Cells Infusion in Patients With Cystic Fibrosis	HAPI	Not yet recruiting	No Results Available	Cystic Fibrosis	Biological: Allo-hMSCs|Biological: Placebo	Unspecified	Allogeneic	IV	Incidence of any treatment-emergent serious adverse event (TE-SAE)|Change in Symptoms for pulmonary function test|Change in Symptoms 6-minute walk test|Change in Symptoms of body mass index|Change in Rate of pulmonary exacerbations|Change in Local and Systemic Inflammation in inflammatory markers|Change in Local and Systemic Inflammation for sputum inflammatory markers|Change in Local and Systemi…	Joshua M Hare|University of Miami	All	20 Years to 45 Years ? (Adult)	Phase 1	18	Other	Interventional	Allocation: Randomized|Intervention Model: Parallel Assignment|Masking: Double (Participant, Investigator)|Primary Purpose: Treatment	2020-05-01	2027-09-01	2028-09-01	2017-02-20	2019-12-04	ISCI / University of Miami Miller School of Medicine, Miami, Florida, United States		https://ClinicalTrials.gov/show/NCT03058068
Interstitial Lung Disease (ILD)	NCT03929120	Allogeneic Bone Marrow Mesenchymal Stem Cells for Patients With Interstitial Lung Disease (ILD) & Connective Tissue Disorders (CTD)		Recruiting	No Results Available	Interstitial Lung Disease|Connective Tissue Diseases	Biological: Allogeneic Bone Marrow Derived Mesenchymal Stem Cells (BMD-MSCs)	BMMSCs	Allogeneic	IV	Adverse Events	Mayo Clinic	All	18 Years to 80 Years ? (Adult, Older Adult)	Phase 1	10	Other	Interventional	Intervention Model: Single Group Assignment|Masking: None (Open Label)|Primary Purpose: Treatment	2019-11-05	2020-05-01	2020-12-01	2019-04-26	2019-12-12	Mayo Clinic in Florida, Jacksonville, Florida, United States		https://ClinicalTrials.gov/show/NCT03929120
Idiopathic Pulmonary Hemosiderosis	NCT02985346	Efficacy of Bone Marrow Mesenchymal Stem Cell in Pulmonary Hemosiderosis		Not yet recruiting	No Results Available	Idiopathic Pulmonary Hemosiderosis	Biological: Bone marrow mesenchymal stem cells in treatment of Idiopathic pulmonary hemosiderosis	BMMSCs	Unspecified	Unspecified	Complete remission	Sun Yat-sen University	All	1 Month to 18 Years ? (Child, Adult)	Early Phase 1	100	Other	Interventional	Allocation: Non-Randomized|Intervention Model: Parallel Assignment|Masking: None (Open Label)|Primary Purpose: Treatment	2017-01-01	2020-12-01		2016-12-07	2016-12-07			https://ClinicalTrials.gov/show/NCT02985346
Lung transplant	NCT02181712	Mesenchymal Stem Cell Therapy for Lung Rejection		Recruiting	No Results Available	Lung Transplant Reject|Bronchiolitis Obliterans	Biological: Mesenchymal stem cell 0.5|Biological: Mesenchymal stem cell 1.0	BMMSCs	Allogeneic	IV	Number of Participants with serious and non-serious adverse events|Changes in pulmonary function tests	Mayo Clinic	All	18 Years to 75 Years ? (Adult, Older Adult)	Phase 1	19	Other	Interventional	Allocation: Non-Randomized|Intervention Model: Single Group Assignment|Masking: None (Open Label)|Primary Purpose: Treatment	2014-07-01	2020-09-01	2021-09-01	2014-07-04	2019-09-25	Mayo Clinic in Florida, Jacksonville, Florida, United States		https://ClinicalTrials.gov/show/NCT02181712
Lung injury	NCT02444858	Human Umbilical-Cord-Derived Mesenchymal Stem Cell Therapy in Paraquat Poisoning Induced Lung Injury	UCMSC-PQLI	Unknown status	No Results Available	Paraquat Poisoning|Lung Injury	Biological: UCMSC group|Other: Control group(Normal saline)	UCMSCs	Allogeneic	IV	Safety will be determined by the assessment of major adverse events.|The efficacy of UC-MSC treatment was measured clinical evaluation.|The efficacy of UC-MSC treatment was measured by chest computerized tomography.|The efficacy of UC-MSC treatment was monitored by pulmonary function.|The efficacy of UC-MSC treatment was measured by lab Indicators.	Affiliated Hospital to Academy of Military Medical Sciences|Ivy Institute of Stem Cells Co. Ltd	All	15 Years to 60 Years ? (Child, Adult)	Phase 1|Phase 2	40	Other|Industry	Interventional	Allocation: Randomized|Intervention Model: Parallel Assignment|Masking: Single (Participant)|Primary Purpose: Treatment	2015-05-01	2017-05-01	2017-12-01	2015-05-15	2015-05-15	Department of poisoning and treatment,Affiliated Hospital to Academy of Military Medical Sciences, Beijing, China		https://ClinicalTrials.gov/show/NCT02444858
radiation-induced Pulmonary Fibrosis	NCT02277145	A Study on Radiation-induced Pulmonary Fibrosis Treated With Clinical Grade Umbilical Cord Mesenchymal Stem Cells		Completed	No Results Available	Post-radiotherapy Pulmonary Fibrosis	Biological: clinical grade umbilical cord mesenchymal stem cells	UCMSCs	Allogeneic	Endobronchial infusion	Composite indicators, including quantitative analysis of CT density histograms, self-evaluation and changes of TGF-β1 content|Safety Evaluation|Clinical Indicator 1: change in blood gas analysis|Clinical Indicator 2: change in pulmonary function analysis|Clinical Indicator 3: 6-minute walk test distance|Clinical Indicator 4: change in MRC chronic dyspnea scale|Clinical Indicator 5: change in St. …	Jianwu Dai|Southwest Hospital, China|Chinese Academy of Sciences	All	18 Years to 70 Years ? (Adult, Older Adult)	Phase 1	10	Other	Interventional	Intervention Model: Single Group Assignment|Masking: None (Open Label)|Primary Purpose: Treatment	2014-10-01	2018-12-01	2018-12-01	2014-10-28	2019-07-24	First Affiliated Hospital of the Third Military University, PLA (Southwest Hospital), Chongqing, Chongqing, China		https://ClinicalTrials.gov/show/NCT02277145
Pneumoconiosis	NCT02668068	A Study on Pneumoconiosis Treated With Whole-lung Lavage Combined With Mesenchymal Stem Cells		Completed	No Results Available	Pneumoconiosis	Procedure: large volume whole-lung lavage (WLL)|Biological: clinical grade umbilical cord mesenchymal stem cells	UCMSCs	Allogeneic	Bronchial lavage	Incidence of Treatment-Emergent Adverse Events (Safety Evaluation)|Imaging indicator: Quantitative analysis of CT density histograms|Clinical Indicator 1: change in blood gas analysis|Clinical Indicator 2: change in MRC chronic dyspnea scale|Clinical Indicator 3: change in St. George's Respiratory Questionnaire (SGRQ) scale|Immunological Indicator in serum : response level of CD4+ T lymphocyte su…	Jianwu Dai|Southwest Hospital, China|Nanjing Chest Hospital|Chinese Academy of Sciences	All	18 Years to 70 Years ? (Adult, Older Adult)	Phase 1	80	Other	Interventional	Allocation: Randomized|Intervention Model: Parallel Assignment|Masking: Single (Participant)|Primary Purpose: Treatment	2016-01-01	2019-03-01	2019-03-01	2016-01-29	2019-07-24	First Affiliated Hospital of the Third Military University, PLA (Southwest Hospital), Chongqing, Chongqing, China|Nanjing Chest Hosptial, Nanjing, Jiangsu, China		https://ClinicalTrials.gov/show/NCT02668068
Pneumoconiosis	NCT02790762	Human Umbilical Cord-Mesenchymal Stem Cells for Pneumoconiosis		Unknown status	No Results Available	Pneumoconiosis	Biological: Human umbilical cord mesenchymal stem cells	UCMSCs	Allogeneic	IV	Severity of adverse events|Immunological Indicator in serum|The level of ceruloplasmin in serum|The level of type III procollagen peptide in serum|Lung function as assessed by spirometry|Chest high kilovolt X-ray examination	Shenzhen Hornetcorn Bio-technology Company, LTD|The Second Affiliated Hospital of University of South China	All	18 Years to 75 Years ? (Adult, Older Adult)	Phase 1	10	Industry|Other	Interventional	Intervention Model: Single Group Assignment|Masking: None (Open Label)|Primary Purpose: Treatment	2016-06-01	2017-06-01	2017-10-01	2016-06-06	2016-06-06	The second Affiliated Hospital of University of Soth China, Hengyang, Hunan, China		https://ClinicalTrials.gov/show/NCT02790762
